# Supplementary material for: Widespread use of unconventional targeting signals in mitochondrial ribosome proteins
Source: EMBO J. 2021 Nov 17;41(1):e109519. doi: 10.15252/embj.2021109519 (PMC8724765; doi:10.15252/embj.2021109519)
Supplement: Supplementary file 3 — Dataset EV1 [file EMBJ-41-e109519-s005.zip]

Archive with 8 entries (7 files):
- Dataset EV1/
- __MACOSX/._Dataset EV1
- Dataset EV1/.DS_Store
- __MACOSX/Dataset EV1/._.DS_Store
- Dataset EV1/README_DatasetEV1.txt
- __MACOSX/Dataset EV1/._README_DatasetEV1.txt
- Dataset EV1/Dataset_EV1.xlsx
- __MACOSX/Dataset EV1/._Dataset_EV1.xlsx
