# Supplementary material for: Widespread use of unconventional targeting signals in mitochondrial ribosome proteins
Source: EMBO J. 2021 Nov 17;41(1):e109519. doi: 10.15252/embj.2021109519 (PMC8724765; doi:10.15252/embj.2021109519)
Supplement: Supplementary file 3 — Dataset EV1 [file EMBJ-41-e109519-s005.zip › Dataset EV1/README_DatasetEV1.txt]

Dataset EV1. Properties of yeast mitochondrial ribosomal proteins
Description of table columns
Name:	Ribosomal protein name according to the new nomenclature (Ban et al. 2014)
Subunit:	Ribosomal subunit where the protein resides
Gene:	Yeast gene name
GeneSyst:	Yeast systematic gene name
Uniprot:	Uniprot ID for the protein
Length:	Protein length (aa)
MatureN:	Combined annotation of the first amino acid on the N-terminus of mature protein derived from the next 5 columns*
N_Uniprot:**	N terminus annotation in Uniprot
Uniprot_ref:	The reference used for Uniprot annotation, otherwise computational predictions were used
N_Vogtle2009:**	N terminus annotation from (Vögtle et al. 2009) high-throughput proteomics study
CS_MitoFates:**	Cleavage site prediction by MitoFates
FirstAA_5MRC:***	First amino acid in the structure PDB:5MRC
RiboSeq_start:	Translation start relative to SGD annotation revealed by RiboSeq, codons
RiboSeq_altstart:	A possible alternative translation start relative to SGD annotation revealed by riboseq, codons
MitoProt:	MitoProt mitochondrial localization score (0 - low, 1 - max)
TargetP1:	TargetP1 mitochondrial localization score (0 - low, 1 - max)
TargetP2:	TargetP2 mitochondrial localization score (0 - low, 1 - max)
MitoFates:	MitoFates mitochondrial localization score (0 - low, 1 - max)
* The start of the mature N-terminus was assigned from the following sources in the priority that they are listed: Uniprot annotation derived from original publication (listed in N_Uniprot if there is a reference in Uniprot_ref, also we examined all the original publications themselves), proteomic annotation by Vögtle et al. 2009, Uniprot prediction, MitoFates cleavage site predicton. If any of t…
**Cells marked in green indicate if the information was used to make the final annotation for the first amino acid of the mature N-terminus
*** Marked in green if the data was used to confirm uncleaved N-terminus. The first aa from the Uniprot prediction was used in this case (1 or 2), NA - if the protein is not in the structure
