# Supplementary material for: Widespread use of unconventional targeting signals in mitochondrial ribosome proteins
Source: EMBO J. 2021 Nov 17;41(1):e109519. doi: 10.15252/embj.2021109519 (PMC8724765; doi:10.15252/embj.2021109519)
Supplement: Supplementary file 3 — Dataset EV1 [file EMBJ-41-e109519-s005.zip › Dataset EV1/Dataset_EV1.xlsx]

## Sheet: Data
Name	Subunit	Gene	GeneSyst	Uniprot	Length	MatureN	N_Uniprot	Uniprot_ref	N_Vogtle2009	CS_MitoFates	FirstAA_5MRC	RiboSeq_start	RiboSeq_altstart	MitoProt	TargetP1	TargetP2	MitoFates
uL1	L	MRPL1	YDR116C	Q04599	285	29	NA	NA	29	19	NA	0	NA	0.8782	0.371	0.981095	0.251
uL2	L	RML2	YEL050C	P32611	393	44	44	NA	NA	43	61	0	NA	0.9916	0.726	0.914408	0.535
uL3	L	MRPL9	YGR220C	P31334	269	20	20	Graack 1992, Graack 1988	NA	19	21	0	NA	0.9204	0.738	0.930767	0.935
uL4	L	YML6	YML025C	P51998	286	27	27	Grohmann 1991	17	16	29	0	NA	0.6562	0.624	0.642226	0.996
uL5	L	MRPL7	YDR237W	P36519	292	19	20	Grohmann 1991	NA	19	19	0	NA	0.9872	0.796	0.909013	0.996
uL6	L	MRPL6	YHR147C	P32904	214	17	17	Kitakawa 1997	17	16	17	0	NA	0.9873	0.748	0.912033	0.996
bL12	L	MNP1	YGL068W	P53163	194	34	34	Sato 2004	NA	33	NA	0	NA	0.9826	0.871	0.996971	0.996
bL9	L	MRPL50	YNR022C	P53724	139	10	NA	NA	10	16	10	0	NA	0.9816	0.732	0.475252	0.257
uL10	L	MRPL11	YDL202W	P36521	249	32	32	Grohmann 1991	32	31	NA	0	NA	0.5285	0.625	0.933532	0.996
uL11	L	MRPL19	YNL185C	P53875	158	59	74	Kitakawa 1997	59	47	NA	0	NA	0.46	0.083	0.404846	0.049
uL13	L	MRPL23	YOR150W	Q12487	163	2	5	NA	2	15	2	0	NA	0.2722	0.798	0.056579	0.012
uL14	L	MRPL38	YKL170W	P35996	138	1	1	NA	NA	27	1	0	NA	0.2646	0.092	0.010607	0.238
uL15	L	MRPL10	YNL284C	P36520	322	58	58	Grohmann 1991	58	57	58	28	29	0.9865	0.564	0.452517	0.996
uL16	L	MRPL16	YBL038W	P38064	232	14	45	NA	14	37	38	0	NA	0.8835	0.426	0.934198	0.996
bL17	L	MRPL8	YJL063C	P22353	238	2	2	NA	2	65	2	0	NA	0.8341	0.41	0.011669	0.012
bL19	L	IMG1	YCR046C	P25626	169	16	17	NA	16	15	16	0	NA	0.9887	0.873	0.962959	0.996
bL21	L	MRPL49	YJL096W	P40858	161	36	36	NA	NA	28	44	0	NA	0.9934	0.767	0.950123	0.77
uL22	L	MRPL22	YNL177C	P53881	309	35	26	NA	35	26	85	0	NA	0.8903	0.92	0.85127	0.722
uL23	L	MRP20	YDR405W	P32387	263	46	46	Grohmann 1991	34	34	55	0	NA	0.514	0.482	0.489768	0.996
uL24	L	MRPL40	YPL173W	P36534	297	2	2	NA	2	15	2	0	NA	0.8886	0.624	0.023298	0.012
bL27	L	MRP7	YNL005C	P12687	371	28	28	Matsushita 1989, Grohmann 1991	28	27	35	0	NA	0.8293	0.516	0.771788	0.996
bL28	L	MRPL24	YMR193W	P36525	258	22	22	Grohmann 1991	36	21	22	0	NA	0.7901	0.853	0.886739	0.996
uL29	L	MRPL4	YLR439W	P36517	319	15	15	Graack 1988	NA	17	15	0	NA	0.6421	0.423	0.618245	0.996
uL30	L	MRPL33	YMR286W	P20084	86	2	2	NA	NA	32	2	0	NA	0.9151	0.564	0.589278	0.32
bL31	L	MRPL36	YBR122C	P36531	177	15	15	Grohmann 1991	11	10	20	0	NA	0.9803	0.67	0.904509	0.996
bL32	L	MRPL32	YCR003W	P25348	183	72	72	Grohmann 1991	72	46	72	0	NA	0.8761	0.12	0.60806	0.14
bL33	L	MRPL39	YML009C	P36533	70	2	2	NA	NA	24	6	0	NA	0.9234	0.314	0.3143	0.864
bL34	L	MRX14	YDR115W	Q04598	105	17	17	NA	NA	23	60	0	NA	0.9997	0.915	0.643285	0.987
bL35	L	YNL122C	YNL122C	P53921	115	53	NA	NA	NA	53	54	17	NA	0.9979	0.416	0.034581	0.1
bL36	L	RTC6	YPL183W-A	O14464	93	55	NA	NA	NA	55	56	0	NA	0.9899	0.711	0.602663	0.581
mL38	L	MRPL35	YDR322W	Q06678	367	NA	30	NA	NA	29	20	0	NA	0.9113	0.764	0.837573	0.747
mL40	L	MRPL28	YDR462W	P36527	147	27	27	Grohmann 1991	45	29	34	0	NA	0.9746	0.493	0.502779	0.677
mL41	L	MRPL27	YBR282W	P36526	146	17	17	Graack 1991, Grohmann 1991	55	79	17	0	NA	0.9438	0.337	0.53119	0.993
mL43	L	MRPL51	YPR100W	Q06090	140	1	1	NA	2	50	2	0	NA	0.9191	0.759	0.342965	0.012
mL44	L	MRPL3	YMR024W	P36516	390	60	60	Graack 1988	NA	30	67	12	NA	0.949	0.788	0.836676	0.996
mL46	L	MRPL17	YNL252C	P36528	281	20	20	Grohmann 1991	NA	11	23	0	NA	0.9144	0.675	0.790467	0.996
mL49	L	IMG2	YCR071C	P25642	146	39	39	NA	81	30	41	0	NA	0.8852	0.596	0.99183	0.973
mL50	L	MRPL13	YKR006C	Q02204	264	37	76	Grohmann 1994, Grohmann 1991	NA	37	38	0	NA	0.9837	0.835	0.85362	0.996
mL53	L	MRPL44	YMR225C	P19956	98	NA	1	NA	NA	36	NA	0	NA	0.6834	0.361	0.322631	0.842
mL54	L	MRPL37	YBR268W	P36532	105	25	25	Grohmann 1991	NA	18	NA	0	NA	0.9797	0.856	0.944219	0.996
mL57	L	MRPL15	YLR312W-A	P36523	253	29	29	Grohmann 1991	29	28	29	0	NA	0.9821	0.886	0.767748	0.996
mL58	L	MRPL20	YKR085C	P22354	195	19	19	Kitakawa 1990	NA	10	19	0	NA	0.9191	0.559	0.793393	0.996
mL59	L	MRPL25	YGR076C	P23369	157	2	2	NA	NA	62	3	0	NA	0.6862	0.394	0.176489	0.202
mL60	L	MRPL31	YKL138C	P14063	131	13	13	Grohmann 1989, Graack 1988	NA	23	13	0	NA	0.7235	0.621	0.831937	0.996
mL61	L	MRP49	YKL167C	P32388	137	2	1	NA	2	20	NA	0	NA	0.9403	0.609	0.294145	0.262
Mhr1	L	MHR1	YDR296W	Q06630	226	1	1	NA	1	57	1	0	NA	0.921	0.087	0.085649	0.012
bS1	S	MRP51	YPL118W	Q02950	344	1	1	NA	1	62	2	0	NA	0.293	0.507	0.214005	0.012
uS2	S	MRP4	YHL004W	P32902	394	26	26	NA	NA	25	128	0	NA	0.9954	0.941	0.86384	0.994
uS3	S	Var1	Q0140	P02381	398	1	1	NA	NA	56	30	NA	NA	0.9564	0.118	0.06319	0.128
uS4	S	NAM9	YNL137C	P27929	486	1	1	NA	54	54	2	0	NA	0.9839	0.726	0.413285	0.996
uS5	S	MRPS5	YBR251W	P33759	307	14	14	NA	14	12	14	0	NA	0.5195	0.447	0.565142	0.686
bS6	S	MRP17	YKL003C	P28778	131	1	1	NA	72	37	1	0	NA	0.1157	0.116	0.085661	0.05
uS7	S	RSM7	YJR113C	P47150	247	27	27	NA	NA	26	87	0	NA	0.9591	0.923	0.997289	0.967
uS8	S	MRPS8	YMR158W	Q03799	155	1	1	NA	NA	21	2	0	NA	0.9495	0.383	0.485669	0.039
uS9	S	MRPS9	YBR146W	P38120	278	25	11	NA	25	24	35	0	NA	0.9927	0.943	0.987643	0.996
uS10	S	RSM10	YDR041W	Q03201	203	15	15	NA	NA	14	16	0	NA	0.8482	0.716	0.964673	0.841
uS11	S	MRPS18	YNL306W	P42847	217	60	60	Kitakawa 1997	NA	22	70	0	NA	0.9874	0.887	0.983606	0.736
uS12	S	MRPS12	YNR036C	P53732	153	29	21	NA	29	28	29	0	NA	0.9992	0.903	0.994453	0.956
uS13	S	SWS2	YNL081C	P53937	143	1	1	NA	NA	84	2	0	NA	0.3498	0.137	0.009186	0.052
uS14	S	MRP2	YPR166C	P10663	115	1	1	NA	17	47	1	0	NA	0.568	0.785	0.032975	0.254
uS15	S	MRPS28	YDR337W	P21771	286	34	34	Dang and Ellis 1990	34	33	34	0	NA	0.9893	0.804	0.906329	0.996
bS16	S	MRPS16	YPL013C	Q02608	121	1	1	NA	2	10	2	0	NA	0.9678	0.874	0.733305	0.012
uS17	S	MRPS17	YMR188C	Q03246	237	1	1	NA	42	41	2	0	NA	0.5039	0.475	0.002612	0.996
bS18	S	RSM18	YER050C	P40033	138	16	NA	NA	NA	16	40	-12	-15	0.7614	0.367	0.084164	0.121
uS19	S	RSM19	YNR037C	P53733	91	NA	NA	NA	25	35	9	0	NA	0.9242	0.726	0.871917	0.792
bS21	S	MRP21	YBL090W	P38175	177	25	18	NA	25	24	86	0	NA	0.9872	0.811	0.90686	0.996
mS23	S	RSM25	YIL093C	P40496	264	1	1	NA	1	14	1	0	NA	0.4183	0.322	0.420965	0.012
mS26	S	PET123	YOR158W	P17558	318	1	1	NA	2	20	2	0	NA	0.9901	0.507	0.037595	0.138
mS29	S	RSM23	YGL129C	Q01163	450	42	15	NA	42	22	50	0	NA	0.998	0.836	0.997582	0.996
mS33	S	RSM27	YGR215W	P53305	110	1	1	NA	1	77	1	0	NA	0.0367	0.247	0.033151	0.012
mS35	S	RSM24	YDR175C	Q03976	319	29	31	NA	29	28	47	0	NA	0.8903	0.741	0.895192	0.996
mS37	S	MRP10	YDL045W-A	O75012	95	2	2	NA	NA	71	5	0	NA	0.8395	0.386	0.003416	0.004
mS38	S	COX24	YLR204W	P32344	111	16	NA	NA	NA	16	78	0	NA	0.984	0.875	0.874504	0.948
mS41	S	FYV4	YHR059W	P38783	130	28	28	NA	NA	27	30	0	NA	0.9569	0.9626	0.96263	0.999
mS42	S	RSM26	YJR101W	P47141	266	8	1	NA	8	7	8	0	NA	0.9823	0.595	0.282338	0.996
mS43	S	MRP1	YDR347W	P10662	321	13	14	NA	13	13	18	0	NA	0.8335	0.696	0.514647	0.996
mS44	S	MRP13	YGR084C	P12686	339	38	38	Kitakawa 1997	68	37	42	27	NA	0.9469	0.457	0.786957	0.996
mS45	S	MRPS35	YGR165W	P53292	345	27	28	NA	NA	27	27	0	NA	0.9687	0.854	0.63736	0.703
mS46	S	RSM28	YDR494W	Q03430	361	15	NA	NA	15	8	197	0	NA	0.8256	0.615	0.18509	0.522
mS47	S	EHD3	YDR036C	P28817	500	24	1	NA	24	31	36	0	NA	0.9212	0.994	0.993935	0.878
