# Supplementary material for: Widespread use of unconventional targeting signals in mitochondrial ribosome proteins
Source: EMBO J. 2021 Nov 17;41(1):e109519. doi: 10.15252/embj.2021109519 (PMC8724765; doi:10.15252/embj.2021109519)
Supplement: Supplementary file 4 — Dataset EV2 [file EMBJ-41-e109519-s004.zip]

Archive with 6 entries (5 files):
- Dataset EV2/
- __MACOSX/._Dataset EV2
- Dataset EV2/README_DatasetEV2.txt
- __MACOSX/Dataset EV2/._README_DatasetEV2.txt
- Dataset EV2/Dataset_EV2.xlsx
- __MACOSX/Dataset EV2/._Dataset_EV2.xlsx
