# Supplementary material for: Widespread use of unconventional targeting signals in mitochondrial ribosome proteins
Source: EMBO J. 2021 Nov 17;41(1):e109519. doi: 10.15252/embj.2021109519 (PMC8724765; doi:10.15252/embj.2021109519)
Supplement: Supplementary file 4 — Dataset EV2 [file EMBJ-41-e109519-s004.zip › Dataset EV2/README_DatasetEV2.txt]

Dataset EV2. In vivo mitochondrial targeting capacity of MRP N-termini
Description of columns
				
Name:	Ribosomal protein name according to the new nomenclature (Ban et al. 2014)					
Subunit:	Ribosomal subunit where the protein resides
Gene:	Yeast gene name					
GeneSyst:	Yeast systematic gene name
Uniprot:	Uniprot ID for the protein
Length:	Protein length (aa) 					
MatureN:	Combined annotation of the first amino acid on the N-terminus of mature protein (See Dataset EV1)
N-term_Signal:	Result of experiment described on Fig. 1B-E: YES - MRP N-terminus is necessary and sufficient for targeting, NO - it is not, INTERMEDIATE - intermediate phenotype
MitoProt:	MitoProt mitochondrial localization score (0 - low, 1 - max)
TargetP1:	TargetP1 mitochondrial localization score (0 - low, 1 - max)
TargetP2:	TargetP2 mitochondrial localization score (0 - low, 1 - max)
MitoFates:	MitoFates mitochondrial localization score (0 - low, 1 - max)
