# Supplementary material for: Widespread use of unconventional targeting signals in mitochondrial ribosome proteins
Source: EMBO J. 2021 Nov 17;41(1):e109519. doi: 10.15252/embj.2021109519 (PMC8724765; doi:10.15252/embj.2021109519)
Supplement: Supplementary file 4 — Dataset EV2 [file EMBJ-41-e109519-s004.zip › Dataset EV2/Dataset_EV2.xlsx]

## Sheet: Data
Name	Origin	YeastGene	YeastSyst	Uniprot	Length	FirstAA_5MRC	MatureN	N-term_Signal	MitoProt	TargetP1	TargetP2	MitoFates	Comment
mS23	eukaryotic	RSM25	YIL093C	P40496	264	1	1	YES	0.4183	0.322	0.420965	0.012
mS33	eukaryotic	RSM27	YGR215W	P53305	110	1	1	YES	0.0367	0.247	0.033151	0.012
uL24	bacterial	MRPL40	YPL173W	P36534	297	2	2	YES	0.8886	0.624	0.023298	0.012
mS42	eukaryotic	RSM26	YJR101W	P47141	266	8	8	YES	0.9823	0.595	0.282338	0.996
mL57	yeast	MRPL15	YLR312W-A	P36523	253	29	29	YES	0.9821	0.886	0.767748	0.996	Control, well documented MTS
bS18	bacterial	RSM18	YER050C	P40033	138	40	16	YES	0.7614	0.367	0.084164	0.121
bS6	bacterial	MRP17	YKL003C	P28778	131	1	1	NO	0.1157	0.116	0.085661	0.05
uL13	bacterial	MRPL23	YOR150W	Q12487	163	2	2	NO	0.2722	0.798	0.056579	0.012
mS26	eukaryotic	PET123	YOR158W	P17558	318	2	1	NO	0.9901	0.507	0.037595	0.138
bL35	bacterial	MRP35	YNL122C	P53921	115	54	53	NO	0.9979	0.416	0.034581	0.1
uL23	bacterial	MRP20	YDR405W	P32387	263	55	46	NO	0.514	0.482	0.489768	0.996
uL14	bacterial	MRPL38	YKL170W	P35996	138	1	1	Intermediate	0.2646	0.092	0.010607	0.238
bS1	bacterial	MRP51	YPL118W	Q02950	344	2	1	Intermediate	0.293	0.507	0.214005	0.012
bS16	bacterial	MRPS16	YPL013C	Q02608	121	2	1	Intermediate	0.9678	0.874	0.733305	0.012
mL40	eukaryotic	MRPL28	YDR462W	P36527	147	34	27	Intermediate	0.9746	0.493	0.502779	0.677
